# Supplementary material for: Circulating Cell Biomarkers in Pulmonary Arterial Hypertension: Relationship with Clinical Heterogeneity and Therapeutic Response
Source: Cells. 2021 Jul 4;10(7):1688. doi: 10.3390/cells10071688 (PMC8304946; doi:10.3390/cells10071688)
Supplement: Supplementary file 1 [file cells-10-01688-s001.zip]

Archive with 1 entries (1 files):
- cells-1225660-supplementary.pdf
